# Supplementary material for: Rapid Minimum Inhibitory Concentration (MIC) Analysis Using Lyophilized Reagent Beads in a Novel Multiphase, Single-Vessel Assay
Source: Antibiotics (Basel). 2023 Nov 19;12(11):1641. doi: 10.3390/antibiotics12111641 (PMC10669664; doi:10.3390/antibiotics12111641)
Supplement: Supplementary file 1 [file antibiotics-12-01641-s001.zip]

Archive with 1 entries (1 files):
- antibiotics-2673091-supplementary.pdf
